# Supplementary material for: Simultaneous Visualization of MiRNA-221 and Caspase-3 in Cancer Cells for Investigating the Feasibility of MiRNA-Targeted Therapy with a Dual-Color Fluorescent Nanosensor
Source: Biosensors (Basel). 2022 Jun 23;12(7):444. doi: 10.3390/bios12070444 (PMC9312853; doi:10.3390/bios12070444)
Supplement: Supplementary file 1 [file biosensors-12-00444-s001.zip]

Archive with 1 entries (1 files):
- biosensors-1759486-supplementary.pdf
